# Supplementary material for: Adaptive control for circulating cooling water system using deep reinforcement learning
Source: PLoS One. 2024 Jul 24;19(7):e0307767. doi: 10.1371/journal.pone.0307767 (PMC11268623; doi:10.1371/journal.pone.0307767)
Supplement: S1 Appendix — (ZIP) [file pone.0307767.s001.zip]

Archive with 5 entries (4 files):
- S1_File/
- S1_File/S1_experiment1_code.mlx
- S1_File/S1_experiment1_datas.mat
- S1_File/S2_experiment2_code.mlx
- S1_File/S2_experiment2_datas.mat
